# Supplementary material for: Social work contact in a UK cohort study: Under-reporting, predictors of contact and the emotional and behavioural problems of children
Source: Child Youth Serv Rev. 2020 Aug;115:105071. doi: 10.1016/j.childyouth.2020.105071 (PMC7307387; doi:10.1016/j.childyouth.2020.105071)
Supplement: Supplementary data 1 [file mmc1.xml]

<?xml version="1.0" encoding="UTF-8" standalone="no"?><data:data><datasets><author>meng_le.zhang@sheffield.ac.uk</author><type>0</type><dataset><value>1</value><reason>The authors do not have permission to share data</reason><comments/></dataset></datasets></data:data>
